# Supplementary material for: Abundant Genetic Diversity of Yunling Cattle Based on Mitochondrial Genome
Source: Animals (Basel). 2019 Sep 2;9(9):641. doi: 10.3390/ani9090641 (PMC6769864; doi:10.3390/ani9090641)
Supplement: Supplementary file 1 [file animals-09-00641-s001.zip]

Archive with 3 entries (2 files):
- supplementary - for proofreading/
- supplementary - for proofreading/Supplementary Materials-for proofreading.docx
- supplementary - for proofreading/Supporting information.xls
