# Supplementary material for: Abundant Genetic Diversity of Yunling Cattle Based on Mitochondrial Genome
Source: Animals (Basel). 2019 Sep 2;9(9):641. doi: 10.3390/ani9090641 (PMC6769864; doi:10.3390/ani9090641)
Supplement: Supplementary file 1 [file animals-09-00641-s001.zip › supplementary - for proofreading/Supporting information.xls]

## Sheet: Table S1
Table S1 Overview of sample information and sequencing statistics.
Sample	Breed	Mapping rate	Mean depth	MtDNA depth
CDY030	Brahman	0.9979	0.0044X	750.107
CDY034	Brahman	0.9977	0.0028X	481.03
CDY051	Brahman	0.997	0.0054X	915.014
CDY130	Brahman	0.9976	0.0043X	721.344
CDY131	Brahman	0.9963	0.0035X	597.348
CDY133	Brahman	0.9985	0.0027X	453.302
CDY135	Brahman	0.9985	0.0031X	526.431
CDY136	Brahman	0.998	0.0016X	278.14
CDY137	Brahman	0.9982	0.0031X	528.707
CDY144	Brahman	0.9984	0.0048X	803.658
CDY146	Brahman	0.998	0.0076X	1279.31
CDY147	Brahman	0.9982	0.0026X	438.503
CDY148	Brahman	0.9974	0.0019X	324.882
CDY159	Brahman	0.9973	0.0022X	376.516
CDY163	Brahman	0.9976	0.0044X	736.36
CDY164	Brahman	0.9978	0.0039X	663.514
CDY165	Brahman	0.9969	0.0015X	253.66
CDY167	Brahman	0.9981	0.0029X	489.75
CDY168	Brahman	0.9975	0.0011X	191.843
CDY172	Brahman	0.9978	0.0041X	696.975
CDY174	Brahman	0.9982	0.0046X	778.84
CDY175	Brahman	0.9976	0.0031X	516.274
CDY176	Brahman	0.9974	0.0029X	487.487
CDY181	Brahman	0.998	0.0035X	591.412
CDY193	Brahman	0.9983	0.0034X	566.862
CDY194	Brahman	0.9974	0.0034X	580.279
CDY197	Brahman	0.9984	0.0027X	462.117
CDY202	Brahman	0.9957	0.003X	500.499
CDY291	Brahman	0.9953	0.0042X	708.794
CDY308	Brahman	0.9977	0.0028X	478.925
CDY341	Brahman	0.9895	0.0041X	697.909
CDY006	Yunling	0.9969	0.0027X	454.043
CDY016	Yunling	0.9982	0.004X	673.615
CDY023	Yunling	0.9986	0.0033X	549.045
CDY026	Yunling	0.9985	0.0031X	527.292
CDY028	Yunling	0.9975	0.0042X	715.2
CDY029	Yunling	0.9982	0.0032X	543.473
CDY035	Yunling	0.9979	0.0036X	613.63
CDY041	Yunling	0.9967	0.0017X	294.644
CDY044	Yunling	0.9966	0.001X	170.087
CDY050	Yunling	0.9967	0.0014X	241.725
CDY052	Yunling	0.9972	0.0046X	781.37
CDY055	Yunling	0.9974	0.005X	843.939
CDY056	Yunling	0.9974	0.0065X	1104.54
CDY058	Yunling	0.9967	0.0056X	940.38
CDY061	Yunling	0.9969	0.0036X	601.857
CDY069	Yunling	0.9968	0.004X	681.163
CDY075	Yunling	0.9968	0.0056X	941.453
CDY077	Yunling	0.9974	0.0043X	720.747
CDY081	Yunling	0.9976	0.0032X	543.429
CDY086	Yunling	0.9973	0.0047X	792.92
CDY087	Yunling	0.9962	0.0007X	125.409
CDY088	Yunling	0.9974	0.0022X	370.245
CDY089	Yunling	0.9984	0.0058X	981.228
CDY090	Yunling	0.9954	0.0043X	731.286
CDY093	Yunling	0.9976	0.0061X	1037.02
CDY106	Yunling	0.9971	0.0028X	466.843
CDY110	Yunling	0.998	0.0068X	1151.77
CDY132	Yunling	0.9983	0.0035X	586.373
CDY138	Yunling	0.999	0.0038X	639.436
CDY161	Yunling	0.9973	0.0033X	554.465
CDY195	Yunling	0.997	0.0023X	391.482
CDY201	Yunling	0.9969	0.0014X	231.128
CDY204	Yunling	0.9977	0.0053X	901.241
CDY206	Yunling	0.9969	0.0024X	413.001
CDY207	Yunling	0.9962	0.0033X	556.487
CDY216	Yunling	0.9972	0.0043X	722.549
CDY217	Yunling	0.9976	0.0017X	289.566
CDY219	Yunling	0.9976	0.0049X	833.188
CDY220	Yunling	0.9975	0.0041X	684.307
CDY224	Yunling	0.9967	0.0024X	401.601
CDY227	Yunling	0.9982	0.0046X	776.451
CDY228	Yunling	0.9976	0.0023X	388.009
CDY234	Yunling	0.9958	0.0031X	530.511
CDY235	Yunling	0.998	0.0024X	404.944
CDY240	Yunling	0.9975	0.0037X	621.147
CDY241	Yunling	0.9987	0.0039X	657.757
CDY245	Yunling	0.9985	0.0045X	764.246
CDY248	Yunling	0.9975	0.0038X	638.685
CDY249	Yunling	0.9987	0.0041X	695.53
CDY250	Yunling	0.9985	0.0045X	767.65
CDY251	Yunling	0.9988	0.0072X	1216.52
CDY252	Yunling	0.9979	0.0034X	572.358
CDY255	Yunling	0.9974	0.0034X	571.433
CDY256	Yunling	0.9988	0.0058X	975.147
CDY257	Yunling	0.9954	0.0054X	914.126
CDY261	Yunling	0.9968	0.0032X	544.001
CDY263	Yunling	0.9986	0.0043X	726.722
CDY264	Yunling	0.9974	0.0043X	717.934
CDY267	Yunling	0.9964	0.0028X	465.798
CDY270	Yunling	0.995	0.003X	514.82
CDY272	Yunling	0.9979	0.0025X	425.05
CDY274	Yunling	0.9983	0.0038X	643.447
CDY279	Yunling	0.9941	0.0023X	387.68
CDY280	Yunling	0.9952	0.0049X	834.053
CDY281	Yunling	0.9973	0.0064X	1076.23
CDY284	Yunling	0.9964	0.0057X	965.741
CDY286	Yunling	0.998	0.004X	672.506
CDY309	Yunling	0.9976	0.0059X	993.684
CDY310	Yunling	0.9963	0.0036X	611.459
CDY315	Yunling	0.995	0.0039X	663.386
CDY320	Yunling	0.9971	0.0033X	549.594
CDY323	Yunling	0.9971	0.0041X	700.667
CDY326	Yunling	0.9963	0.004X	682.363
CDY328	Yunling	0.9969	0.0043X	723.589
CDY333	Yunling	0.9967	0.0027X	454.52
CDY334	Yunling	0.9967	0.0036X	608.909
CDY335	Yunling	0.9964	0.0034X	577.082
CDY337	Yunling	0.996	0.0036X	610.561
CDY338	Yunling	0.9937	0.003X	510.721
CDY339	Yunling	0.9962	0.003X	512.364
CDY344	Yunling	0.9954	0.0029X	493.889
CDY351	Yunling	0.9931	0.0028X	465.832
CDY353	Yunling	0.9925	0.0029X	486.91
CDY357	Yunling	0.997	0.0026X	438.484
CDY358	Yunling	0.997	0.003X	499.018
CDY359	Yunling	0.9969	0.0024X	412.688
CDY365	Yunling	0.9949	0.0006X	95.94
CDY367	Yunling	0.9941	0.0036X	613.84
CDY369	Yunling	0.9987	0.0036X	605.527
CDY371	Yunling	0.996	0.0013X	225.476
CDY374	Yunling	0.9987	0.003X	509.364
CDY375	Yunling	0.9985	0.0036X	601.458
CDY380	Yunling	0.9971	0.0025X	416.671
CDY387	Yunling	0.9952	0.0014X	235.704
CDY388	Yunling	0.9985	0.0034X	579.791
CDY389	Yunling	0.9966	0.0042X	713.493
CDY394	Yunling	0.9986	0.006X	1018.5
CDY396	Yunling	0.9952	0.0021X	358.516
CDY397	Yunling	0.9988	0.0031X	526.009
CDY399	Yunling	0.9987	0.0029X	492.642
CDY400	Yunling	0.9985	0.0048X	815.792
CDY402	Yunling	0.9957	0.0018X	306.914
CDY403	Yunling	0.9973	0.0019X	320.065
CDY404	Yunling	0.9973	0.0039X	663.803
CDY405	Yunling	0.9987	0.0037X	625.908
CDY408	Yunling	0.9977	0.0028X	475.512
CDY410	Yunling	0.9984	0.003X	502.872
CDY413	Yunling	0.9994	0.0038X	637.925
CDY416	Yunling	0.9988	0.0041X	699.129
CDY418	Yunling	0.9987	0.0033X	557.633
CDY420	Yunling	0.9984	0.0044X	748.325
CDY422	Yunling	0.9985	0.0037X	627.996
CDY426	Yunling	0.9992	0.0035X	587.048
CDY427	Yunling	0.9972	0.0038X	633.462
CDY429	Yunling	0.997	0.0054X	917.463
CDY430	Yunling	0.9984	0.0055X	923.545
CDY433	Yunling	0.9972	0.0042X	714.148
CDY437	Yunling	0.9979	0.0071X	1203.04
CDY441	Yunling	0.9987	0.0038X	649.216
CDY443	Yunling	0.9978	0.0038X	641.814
CDY444	Yunling	0.9969	0.0046X	784.135
CDY449	Yunling	0.9977	0.0044X	740.489
CDY451	Yunling	0.9983	0.0045X	757.528
CDY457	Yunling	0.9968	0.0048X	806.981
CDY460	Yunling	0.9975	0.004X	672.909
CDY463	Yunling	0.997	0.0019X	315.055
CDY467	Yunling	0.9975	0.0047X	793.413
CDY469	Yunling	0.9973	0.005X	841.843
CDY472	Yunling	0.9975	0.0056X	952.756

## Sheet: Table S2
Table S2 Polymorphic sites for the mitochondrial genome haplotypes in Yunling and Brahman cattle. Nucleotide positions are based on the bovine reference sequence (V00654). "N" represents the number of haplotypes, "Y" and "B" represent Yunling and Brahman, respectively.
Nucleotide positions
																														1	1	1	1	1	1	1	1	1	1	1	2	2	2	2	2	2	2	2	2
				1	1	1	1	1	1	2	2	2	2	2	2	3	3	3	4	4	5	6	7	7	7	7	8	8	8	0	0	1	4	4	4	5	6	8	8	8	0	0	2	3	5	5	5	6	9
			3	0	6	6	6	7	9	0	3	3	4	4	9	0	2	6	1	9	1	4	2	3	6	6	1	1	9	8	8	5	7	9	9	6	7	2	6	6	1	9	3	1	3	5	7	3	3
		8	9	6	3	6	9	3	0	6	2	3	8	9	6	0	9	3	8	7	8	9	2	7	0	1	4	6	6	3	7	8	4	2	5	7	7	4	0	9	6	9	2	8	6	8	5	4	8
V00654	N	G	C	T	A	A	A	A	C	T	T	T	C	T	T	G	C	C	A	A	A	T	C	T	C	T	C	A	A	T	T	C	C	C	G	G	T	A	T	C	T	T	G	T	C	G	A	T	A
H1	4 (4Y)	.	.	.	.	.	G	.	.	.	.	.	.	.	.	.	.	?	.	.	.	.	.	.	.	.	.	.	.	C	.	.	.	.	.	.	.	.	.	.	.	.	.	.	A	.	.	.	.
H2	5 (5Y)	.	.	.	.	.	G	.	.	.	.	.	.	.	.	.	.	.	.	.	.	.	.	.	T	.	.	.	.	.	.	.	.	.	.	.	.	.	.	.	.	.	.	.	A	.	.	.	.
H3	2 (2Y)	.	.	.	.	.	G	.	.	.	.	.	.	.	.	.	.	.	.	.	.	.	.	.	.	.	.	.	.	.	.	.	.	.	.	.	.	.	.	.	.	.	.	.	A	.	.	.	.
H4	1 (1Y)	.	.	.	.	.	G	.	.	.	.	.	.	.	.	.	.	.	.	.	.	.	.	.	.	.	.	.	.	.	.	.	.	.	.	.	.	.	.	.	.	.	.	.	A	.	.	.	.
H5	2 (1Y+1B)	.	.	.	.	.	G	.	.	.	.	.	.	.	.	.	.	.	G	.	.	.	.	.	.	.	.	.	.	.	.	.	.	.	.	.	.	.	.	.	.	.	.	.	A	.	.	.	.
H6	2 (1Y+1B)	.	.	.	.	.	G	.	T	.	.	.	.	.	.	.	.	.	.	G	.	.	.	.	.	.	.	.	.	.	.	.	.	.	.	.	.	.	.	.	.	.	.	.	A	.	.	.	.
H7	2 (2B)	.	.	.	.	.	G	.	.	.	.	.	.	.	.	.	.	.	.	.	.	.	.	.	.	.	.	.	.	.	.	.	.	.	.	.	.	.	.	.	.	.	.	.	A	A	.	.	.
H8	4 (4Y)	.	.	.	.	.	G	.	.	.	.	.	.	.	.	.	.	.	.	.	.	.	.	.	.	.	.	.	.	.	.	.	.	.	.	.	.	.	.	.	.	.	.	.	A	.	.	.	.
H9	1 (1B)	.	.	.	.	.	G	.	.	.	.	.	.	.	.	.	.	.	.	.	.	.	.	.	.	.	.	.	.	.	.	.	.	.	.	.	.	.	.	.	.	.	.	.	A	.	.	.	.
H10	3 (3B)	.	.	.	.	.	G	.	.	.	.	.	.	.	.	.	.	?	.	.	.	.	.	.	.	.	.	.	.	.	.	.	.	.	.	.	.	.	.	.	.	.	.	.	A	.	.	.	.
H11	3 (3Y)	.	.	.	.	.	G	.	.	.	.	.	.	.	.	.	.	?	.	.	.	.	.	.	.	.	.	.	.	.	.	.	.	.	.	.	.	.	.	.	.	.	.	.	A	.	.	.	.
H12	3 (3Y)	.	.	.	.	.	G	.	.	.	.	.	.	.	.	.	.	.	.	.	.	.	.	.	.	.	.	.	.	.	.	.	.	.	.	.	.	.	.	.	.	.	.	.	A	.	.	.	.
H13	1 (1B)	.	.	.	.	.	G	.	.	.	.	.	.	.	.	.	.	.	.	.	.	.	.	.	.	.	.	.	.	.	.	.	.	.	.	.	.	.	.	.	.	.	.	.	A	.	.	.	.
H14	1 (1B)	.	.	.	.	.	G	.	.	.	.	.	.	.	.	.	.	.	.	.	.	.	.	.	.	.	.	.	.	.	.	.	.	.	.	.	.	.	.	.	.	.	.	.	A	.	.	.	.
H15	1 (1Y)	.	.	.	.	.	G	.	.	.	.	.	.	.	.	.	.	.	.	.	.	.	.	.	.	.	.	.	.	.	.	.	.	.	.	.	.	.	.	.	.	.	.	.	A	.	.	.	.
H16	1 (1Y)	.	.	.	.	.	G	.	.	.	.	.	.	.	.	.	.	.	.	.	.	.	.	.	.	.	.	.	.	.	.	.	.	.	.	.	.	.	.	.	.	.	.	.	A	.	.	.	.
H17	1 (1Y)	.	.	.	.	.	G	.	.	.	.	.	.	.	.	.	.	?	.	.	.	.	.	.	.	.	.	.	.	.	.	.	.	.	.	.	.	.	.	.	.	.	.	.	A	.	.	.	.
H18	2 (1Y+1B)	.	.	.	.	.	G	.	.	.	.	.	.	.	.	.	.	.	.	.	.	.	.	.	.	.	.	.	.	.	.	.	.	.	.	.	.	.	.	.	.	.	.	.	A	.	.	.	.
H19	2 (2Y)	.	.	C	.	.	G	.	.	.	.	.	.	.	.	.	.	.	.	.	.	.	.	.	.	.	.	.	.	.	.	.	.	.	.	.	.	.	.	.	.	.	.	.	A	.	.	.	.
H20	4 (4Y)	.	.	.	.	.	G	.	.	.	.	.	.	.	.	.	.	?	.	.	.	.	.	.	.	.	.	.	.	.	.	.	.	.	.	.	.	.	.	.	.	.	.	.	A	.	.	.	.
H21	3 (3Y)	.	.	.	.	.	G	.	.	.	.	.	.	.	.	.	.	G	.	.	.	.	.	.	.	.	.	.	.	.	.	.	.	.	.	.	.	.	.	.	.	.	.	.	A	.	.	.	.
H22	1 (1B)	.	.	.	.	.	G	.	.	.	.	.	.	.	.	.	.	G	.	.	.	.	.	.	.	.	.	.	.	.	.	.	.	.	.	.	.	.	.	.	.	.	.	.	A	.	.	.	.
H23	1 (1Y)	.	.	.	.	.	G	.	.	.	.	.	.	.	.	.	T	.	.	.	.	.	.	.	.	.	.	.	T	.	.	.	.	.	.	.	.	.	.	.	.	.	.	.	A	.	.	.	.
H24	1 (1Y)	.	.	.	G	.	G	.	.	.	.	.	.	.	.	.	.	.	.	.	.	.	.	.	.	.	.	.	.	.	.	.	.	.	.	.	.	.	.	.	.	.	A	.	A	.	.	.	.
H25	3 (3Y)	.	.	.	.	.	G	.	.	.	.	.	.	.	.	.	.	.	.	.	.	.	.	.	.	.	.	.	.	.	.	.	.	.	.	.	.	.	.	.	.	.	A	.	A	.	.	.	.
H26	5 (5Y)	.	.	.	.	.	G	.	.	.	.	.	.	.	.	.	.	.	.	.	.	.	.	.	.	.	T	.	.	.	.	.	.	.	.	.	.	.	.	.	.	.	A	.	A	.	.	.	.
H27	2 (2Y)	.	.	.	.	.	G	.	.	.	.	.	.	.	.	.	.	.	.	.	.	.	.	.	.	.	.	.	.	.	.	.	.	.	.	A	.	.	.	.	.	.	.	.	A	.	.	.	.
H28	2 (2Y)	A	.	.	.	.	G	.	.	.	.	.	.	.	.	.	.	?	.	.	.	.	.	.	.	.	.	.	.	.	.	.	.	.	.	.	.	.	.	.	.	.	.	.	A	.	.	.	.
H29	1 (1Y)	.	.	.	.	.	.	.	.	.	.	.	.	.	.	.	.	G	.	.	.	.	.	.	.	.	.	.	.	.	.	.	.	.	.	.	.	.	.	.	.	.	.	.	A	.	.	.	.
H30	5 (5B)	.	.	.	.	.	.	.	.	.	.	.	.	.	.	.	.	G	.	.	.	.	.	.	.	.	.	.	.	.	.	.	.	.	.	.	.	.	.	.	.	.	.	.	A	.	.	.	.
H31	4 (4Y)	.	.	.	.	.	G	.	.	.	.	.	.	.	.	.	.	.	.	.	.	.	.	.	.	.	.	.	.	.	.	.	.	.	.	.	.	.	.	.	.	.	.	.	A	.	.	.	.
H32	12 (12Y)	.	.	.	.	.	G	.	.	.	.	.	.	.	.	.	.	.	.	.	.	.	.	.	.	.	.	.	.	.	.	.	.	.	.	.	.	.	.	.	.	.	.	.	A	.	.	.	.
H33	2 (1Y+1B)	.	.	.	.	.	G	.	.	.	.	.	.	.	.	.	.	.	.	.	.	.	.	.	.	.	.	.	.	.	.	.	.	.	.	.	.	.	.	.	.	.	.	.	A	.	.	.	.
H34	2 (1Y+1B)	.	.	.	.	.	G	.	.	.	.	.	.	.	.	.	.	.	.	.	.	.	.	.	.	.	.	.	.	.	.	.	.	.	.	.	.	.	.	.	.	.	.	C	A	.	.	.	.
H35	4 (3Y+1B)	A	.	C	.	G	.	G	.	C	C	C	T	C	C	A	.	.	.	.	G	C	T	C	.	C	.	G	.	.	.	T	T	T	.	.	C	G	A	T	C	C	.	.	A	A	G	.	.
H36	2 (2B)	A	.	C	.	G	.	G	.	C	C	C	T	C	C	A	.	.	.	.	G	C	T	C	.	C	.	G	.	.	.	T	T	T	.	.	C	G	A	T	C	C	.	.	A	A	G	.	.
H37	1 (1Y)	A	.	C	.	G	.	G	.	C	C	C	T	C	C	A	.	.	.	.	G	C	T	C	.	C	.	G	.	.	.	T	T	T	.	.	C	G	A	T	C	C	.	.	A	A	G	.	.
H38	2 (2Y)	A	.	C	.	G	.	G	.	C	C	C	T	C	C	A	.	.	.	.	G	.	T	C	.	C	.	G	.	.	.	T	T	T	.	.	C	G	A	T	C	C	.	.	A	A	G	.	.
H39	1 (1Y)	A	.	C	.	G	.	G	.	C	C	C	T	C	C	A	.	.	.	.	G	.	T	C	.	C	.	G	.	.	.	T	T	T	.	.	C	G	A	T	C	C	.	.	A	A	G	C	.
H40	1 (1B)	A	.	C	.	G	.	G	.	C	C	C	T	C	C	A	.	.	.	.	G	.	T	C	.	C	.	G	.	.	.	T	T	T	.	.	C	G	A	T	C	C	.	.	A	A	G	C	.
H41	4 (4Y)	A	.	C	.	G	.	G	.	C	C	C	T	C	C	A	.	.	.	.	G	.	T	C	.	C	.	G	.	.	.	T	T	T	.	.	C	G	A	T	C	C	.	.	A	A	G	C	.
H42	2 (2B)	A	.	C	.	G	.	G	.	C	C	C	T	C	C	A	.	.	.	.	G	.	T	C	.	C	.	G	.	.	.	T	T	T	.	.	C	G	A	T	C	C	.	.	A	A	G	C	.
H43	3 (2Y+1B)	A	.	C	.	G	.	G	.	C	C	C	T	C	C	A	.	.	.	.	G	.	T	C	.	C	.	G	.	.	.	T	T	T	.	.	C	G	A	T	C	C	.	.	A	A	G	C	.
H44	3 (3Y)	A	.	C	.	G	.	G	.	C	C	C	T	C	C	A	.	.	.	.	G	.	T	C	.	C	.	G	.	.	.	T	T	T	.	.	C	G	A	T	C	C	.	.	A	A	G	C	.
H45	1 (1Y)	A	.	C	.	G	.	G	.	C	C	C	T	C	C	A	.	.	.	.	G	.	T	C	.	C	.	G	.	.	.	T	T	T	.	.	C	G	A	T	C	C	.	.	A	A	G	C	.
H46	1 (1Y)	A	.	C	.	G	.	G	.	C	C	C	T	C	C	A	.	.	.	.	G	.	T	C	.	C	.	G	.	.	.	T	T	T	A	.	C	G	A	T	C	C	.	.	A	A	G	C	.
H47	2 (2Y)	A	.	C	.	G	.	G	.	C	C	C	T	C	C	A	.	?	.	.	G	.	T	C	.	C	.	G	.	.	.	T	T	T	A	.	C	G	A	T	C	C	.	.	A	A	G	C	.
H48	3 (3Y)	A	.	C	.	G	.	G	.	C	C	C	T	C	C	A	.	.	.	.	G	.	T	C	.	C	.	G	.	.	.	T	T	T	A	.	C	G	A	T	C	C	.	.	A	A	G	C	.
H49	1 (1Y)	A	.	C	.	G	.	G	.	C	C	C	T	C	C	A	.	.	.	.	G	.	T	C	.	C	.	G	.	.	.	T	T	T	A	.	C	G	A	T	C	C	.	.	A	A	G	C	.
H50	3 (3Y)	A	.	C	.	G	.	G	.	C	C	C	T	C	C	A	.	?	.	.	G	.	T	C	.	C	.	G	.	.	.	T	T	T	A	.	C	G	A	T	C	C	.	.	A	A	G	C	.
H51	3 (3Y)	A	.	C	.	G	.	G	.	C	C	C	T	C	C	A	.	?	.	.	G	.	T	C	.	C	.	G	.	.	.	T	T	T	A	.	C	G	A	T	C	C	.	.	A	A	G	C	.
H52	5 (5Y)	A	.	C	.	G	.	G	.	C	C	C	T	C	C	A	.	?	.	.	G	.	T	C	.	C	.	G	.	.	.	T	T	T	A	.	C	G	A	T	C	C	.	.	A	A	G	C	.
H53	17 (17Y)	A	.	C	.	G	.	G	.	C	C	C	T	C	C	A	.	.	.	.	G	.	T	C	.	C	.	G	.	.	.	T	T	T	A	.	C	G	A	T	C	C	.	.	A	A	G	C	.
H54	2 (2Y)	A	.	C	.	G	.	G	.	C	C	C	T	C	C	A	.	.	.	.	G	.	T	C	.	C	.	G	.	.	.	T	T	T	A	.	C	G	A	T	C	C	.	.	A	A	G	C	.
H55	3 (3Y)	A	T	C	.	G	.	G	.	C	C	C	T	C	C	A	.	.	.	.	G	.	.	C	.	C	.	G	.	.	C	T	T	T	.	.	C	G	A	T	C	C	.	.	A	A	.	.	G
H56	3 (3B)	A	T	C	.	G	.	.	.	C	C	C	T	C	C	A	.	.	.	.	G	.	.	C	.	C	.	G	.	.	.	T	T	T	.	.	C	G	A	T	C	C	.	.	A	A	.	.	.
H57	1 (1B)	A	T	C	.	G	.	G	.	C	C	C	T	C	C	A	.	.	.	.	G	.	.	C	.	C	.	G	.	.	.	T	T	T	.	.	C	G	A	T	C	C	.	.	A	A	.	.	.
H58	2 (1Y+1B)	A	T	C	.	G	.	.	.	C	C	C	T	C	C	A	.	.	.	.	G	.	.	C	.	C	.	G	.	.	.	T	T	T	.	.	C	G	A	T	C	C	.	.	A	A	.	.	.
H59	1 (1Y)	A	T	C	.	G	.	.	.	C	C	C	T	C	C	A	.	.	.	.	G	.	.	C	.	C	.	G	.	.	.	T	T	T	.	.	C	G	A	T	C	C	.	.	A	A	.	.	.
Continue
Nucleotide positions
		1	1	1	1	1	1	1	1	1	1	1	1	1	1	1	1	1	1	1	1	1	1	1	1	1	1	1	1	1	1	1	1	1	1	1	1	1	1	1	1	1	1	1	1	1	1	1	1
		1	1	1	1	1	2	2	2	2	2	2	2	2	2	2	2	2	2	2	2	2	2	2	2	2	2	2	2	2	2	2	2	2	2	3	3	3	3	3	3	3	3	3	3	3	3	3	3
		7	7	8	8	8	0	1	1	1	1	2	2	2	3	3	4	4	4	5	5	5	6	6	6	6	6	7	7	7	8	9	9	9	9	0	0	0	0	1	1	1	2	2	3	3	3	3	3
		5	9	0	4	9	5	3	5	7	7	2	2	3	3	7	3	6	6	1	2	4	2	2	7	7	8	3	5	9	0	0	0	2	2	0	5	7	9	0	0	7	0	7	0	1	7	7	8
		5	1	3	2	9	8	5	8	3	8	1	5	4	4	7	3	8	9	3	5	7	1	2	2	5	4	8	0	0	1	0	8	3	4	5	6	4	8	1	4	4	1	5	0	0	1	4	0
V00654		C	C	T	A	T	T	A	T	T	T	C	T	C	T	T	T	T	C	C	G	G	A	A	G	C	T	C	T	G	G	T	C	A	C	A	T	T	T	C	C	A	G	C	G	A	T	C	C
H1		.	T	.	.	.	.	.	.	.	.	.	.	.	.	.	.	.	.	.	.	.	.	.	.	.	.	.	.	.	.	.	.	.	.	.	.	.	.	.	.	.	.	.	.	C	.	.	.
H2		.	.	.	.	.	.	.	.	.	.	.	.	.	.	.	.	.	.	.	.	.	.	.	.	.	.	.	.	.	.	.	.	.	.	.	.	.	.	.	.	.	.	.	.	C	.	.	.
H3		.	.	.	.	.	.	.	.	.	.	.	.	.	.	.	.	.	.	.	.	.	.	.	.	.	.	.	.	.	.	.	.	.	.	.	.	.	.	.	.	.	.	.	.	C	.	.	.
H4		.	.	.	.	.	.	.	.	.	.	.	.	.	.	.	.	.	.	.	.	.	.	.	.	.	.	.	.	.	.	.	.	.	.	.	.	.	.	.	.	.	.	.	.	C	.	.	.
H5		.	.	.	.	.	.	.	.	.	.	.	.	.	.	.	.	.	.	.	.	.	.	.	.	.	.	.	.	.	.	.	.	.	.	.	.	.	.	.	.	.	.	.	.	C	.	.	.
H6		.	.	.	.	.	.	.	.	.	.	.	.	.	.	.	.	.	.	.	A	.	.	.	.	.	.	.	.	.	.	.	.	.	.	.	.	.	.	.	.	.	A	.	A	C	.	.	.
H7		.	.	.	.	.	.	.	.	.	.	.	.	.	C	.	.	.	.	.	.	.	.	.	.	.	.	.	.	.	.	.	.	.	.	.	.	.	.	.	.	.	A	.	.	C	.	.	.
H8		.	.	.	.	.	.	.	.	.	.	.	.	.	.	.	.	.	.	.	.	.	.	.	.	.	.	.	.	.	.	.	.	.	.	.	.	.	.	.	.	.	.	.	.	C	.	.	.
H9		.	.	.	.	.	.	.	.	.	.	.	.	.	.	.	.	.	.	.	.	.	.	.	.	.	.	.	.	.	.	.	.	.	.	.	.	.	.	.	.	.	.	.	.	C	.	.	.
H10		.	.	.	.	.	.	.	.	.	.	.	.	.	.	.	.	.	.	.	.	.	.	.	.	.	.	.	.	.	.	.	.	.	.	.	.	.	.	.	.	.	.	.	.	C	.	.	.
H11		.	.	.	.	.	.	.	.	.	.	.	.	.	.	.	.	.	.	.	.	.	.	.	.	.	.	.	.	.	.	.	.	.	.	.	.	.	.	.	.	.	.	.	.	C	.	.	.
H12		.	.	.	.	.	.	.	.	.	.	.	.	.	.	.	.	.	.	.	.	.	.	.	.	.	.	T	.	.	.	.	.	.	.	.	.	C	.	.	.	.	A	.	.	C	.	.	.
H13		.	.	.	.	.	.	.	.	.	.	.	.	.	.	.	.	.	.	.	.	.	.	.	.	.	.	T	.	.	.	.	.	.	.	.	.	C	.	.	.	.	A	.	.	C	.	.	.
H14		.	.	.	.	.	.	.	.	.	.	.	.	.	.	.	.	.	.	.	.	.	.	.	.	.	.	.	.	.	.	.	.	.	.	.	.	.	.	.	.	.	A	.	.	C	.	.	.
H15		.	.	.	.	.	.	.	.	.	.	.	.	.	.	.	.	.	.	.	.	.	.	.	.	.	.	.	.	A	.	.	.	.	.	.	.	.	.	.	.	.	.	.	.	C	.	.	.
H16		.	.	.	.	.	.	.	.	.	.	.	.	.	.	.	.	.	.	.	.	.	.	.	.	.	.	.	.	.	.	.	.	.	.	.	.	.	.	.	.	.	.	.	.	C	.	.	.
H17		.	.	.	.	.	.	.	.	.	.	.	.	.	.	.	.	.	.	.	.	.	.	.	.	.	.	.	.	.	.	.	.	.	.	.	.	.	.	.	.	.	.	.	.	C	.	.	.
H18		.	.	.	.	.	.	.	.	.	.	.	.	.	.	.	.	.	.	.	.	.	.	.	.	.	.	.	.	.	.	.	.	.	.	.	.	.	.	.	.	.	.	.	.	C	.	.	.
H19		.	.	.	.	C	.	.	.	.	.	.	.	.	.	.	.	.	.	.	.	.	.	.	.	.	.	.	.	.	.	.	.	T	.	.	.	.	.	.	.	.	.	.	.	C	.	T	.
H20		.	.	.	.	.	.	.	C	.	.	.	.	.	.	.	.	.	.	.	.	.	.	.	.	.	.	.	.	.	.	.	.	.	.	.	.	.	.	.	.	.	.	.	.	C	.	.	.
H21		.	.	.	.	.	.	.	C	.	.	T	.	.	.	.	.	.	.	.	.	.	.	.	.	.	.	.	.	.	.	.	.	.	.	.	.	.	.	.	.	.	.	.	.	C	.	.	.
H22		.	.	.	.	.	C	.	.	.	.	.	.	.	.	.	.	.	.	.	.	A	.	.	.	.	.	.	.	.	.	.	.	.	.	.	.	.	.	.	.	.	.	.	.	C	.	.	.
H23		.	.	.	.	.	.	.	.	.	.	.	.	.	.	.	.	.	.	.	.	.	.	.	.	.	.	.	.	.	.	.	T	.	.	.	.	.	.	.	.	.	.	.	.	C	.	.	.
H24		.	.	.	.	.	.	.	.	.	.	.	.	.	.	.	.	.	.	.	.	.	.	.	.	.	.	.	.	.	.	.	.	.	.	.	.	.	.	.	.	.	.	.	.	C	.	.	.
H25		.	.	.	.	.	.	.	.	.	.	.	.	.	.	.	.	.	.	.	.	.	.	.	.	.	.	.	.	.	.	.	.	.	.	.	.	.	.	.	.	.	.	.	.	C	.	.	.
H26		.	.	.	.	.	.	.	.	.	.	.	.	.	.	.	.	.	.	.	.	.	.	.	.	.	.	.	.	.	.	.	.	.	.	.	.	.	.	.	.	.	.	.	.	C	.	.	.
H27		.	.	.	.	.	.	.	.	.	.	.	.	.	.	.	.	.	.	.	.	.	.	.	.	.	.	.	.	.	.	.	.	.	.	.	.	.	.	.	.	.	.	.	.	C	.	.	.
H28		.	.	.	.	.	.	.	.	.	.	.	.	.	.	.	.	.	.	.	.	.	.	.	.	.	.	.	.	.	.	.	.	.	.	.	.	.	.	.	.	.	.	.	.	C	.	.	.
H29		.	.	.	.	.	.	.	.	.	.	.	.	.	.	.	.	.	.	.	.	.	.	.	.	.	.	.	.	.	.	.	.	.	.	.	.	.	.	.	.	.	.	.	.	C	.	.	.
H30		.	.	.	.	.	.	.	.	.	.	.	.	.	.	.	.	.	.	.	.	.	.	.	.	.	.	.	.	.	.	.	.	.	.	.	.	.	.	.	.	.	.	.	.	C	.	.	.
H31		.	.	.	.	.	.	.	.	.	.	.	.	.	.	.	.	.	.	.	.	.	.	.	.	.	.	.	.	.	.	.	.	.	.	.	.	.	.	.	.	.	.	.	.	C	.	.	.
H32		.	.	.	.	.	.	.	.	.	.	.	.	.	.	.	.	.	.	.	.	.	.	.	.	.	.	.	.	.	.	.	T	.	.	.	.	.	.	.	.	.	.	.	.	C	.	.	.
H33		.	.	.	.	.	.	.	.	.	.	.	.	.	.	.	.	.	.	.	.	.	.	.	.	.	.	.	.	.	.	.	.	.	.	.	.	.	.	.	.	.	.	.	.	C	.	.	.
H34		.	.	.	.	.	.	.	.	.	.	.	.	.	.	.	.	.	.	.	.	.	.	.	.	.	.	.	.	.	.	.	.	.	.	.	.	.	.	.	.	.	.	.	.	C	.	.	.
H35		T	.	C	G	.	.	G	.	.	C	.	.	T	.	C	C	C	T	T	.	.	.	G	A	T	C	.	C	.	A	C	.	T	T	G	A	.	C	.	T	.	.	T	.	C	C	.	T
H36		.	.	C	G	.	.	G	.	.	C	.	.	T	.	C	C	C	T	T	.	.	.	G	A	T	C	.	C	.	A	C	.	T	T	G	A	.	C	.	T	.	.	T	.	C	C	.	T
H37		.	.	C	G	.	.	G	.	.	C	.	.	T	.	C	C	C	T	T	.	.	.	G	A	T	C	.	C	.	A	C	.	T	T	G	A	.	C	.	T	.	.	T	.	C	C	.	T
H38		.	.	C	G	.	.	G	.	.	C	.	.	T	.	C	C	C	T	T	.	.	.	G	A	T	C	.	C	.	A	C	.	T	T	G	A	.	C	A	T	.	.	T	.	C	C	.	T
H39		.	.	C	G	.	.	G	.	.	C	.	.	T	.	C	C	C	T	T	.	.	.	G	A	T	C	.	C	.	A	C	.	T	T	G	A	.	C	A	T	.	.	T	.	C	C	.	T
H40		.	.	C	G	.	.	G	.	C	C	.	.	T	.	C	C	C	T	T	.	.	.	G	A	T	C	.	C	.	A	C	.	T	T	G	A	.	C	A	T	.	.	T	.	C	C	.	T
H41		.	.	C	G	.	.	G	.	.	C	.	.	T	.	C	C	C	T	T	.	.	.	G	A	T	C	.	C	.	A	C	.	T	T	G	A	.	C	A	T	.	.	T	.	C	C	.	T
H42		.	.	C	G	.	.	G	.	.	C	.	.	T	.	C	C	C	T	T	.	.	.	G	A	T	C	.	C	.	A	C	.	T	T	G	A	.	C	A	T	.	.	T	.	C	C	.	T
H43		.	.	C	G	.	.	G	.	.	C	.	.	T	.	C	C	C	T	T	.	.	.	G	A	T	C	.	C	.	A	C	.	T	T	G	A	.	C	A	T	.	.	T	.	C	C	.	T
H44		.	.	C	G	.	.	G	.	.	C	.	.	T	.	C	C	C	T	T	.	.	.	G	A	T	C	.	C	.	A	C	.	T	T	G	A	.	C	A	T	.	.	T	.	C	C	.	T
H45		.	.	C	G	.	.	G	.	.	C	.	.	T	.	C	C	C	T	T	.	.	.	G	A	T	C	.	C	.	A	C	.	T	T	G	A	.	C	A	T	.	.	T	.	C	C	.	T
H46		.	.	C	G	.	.	G	.	.	C	.	.	T	.	C	C	C	T	T	.	.	.	.	A	T	C	.	C	.	A	C	.	T	T	G	A	.	C	A	T	G	.	T	.	C	C	.	T
H47		.	.	C	G	.	.	G	.	.	C	.	.	T	.	C	C	C	T	T	.	.	.	.	A	T	C	.	C	.	A	C	.	T	T	G	A	.	C	A	T	.	.	T	.	C	C	.	T
H48		.	.	C	G	.	.	G	.	.	C	.	.	T	.	C	C	C	T	T	.	.	.	.	A	T	C	.	C	.	A	C	.	T	T	G	A	.	C	A	T	.	.	T	.	C	C	.	T
H49		.	.	C	G	.	.	G	.	.	C	.	.	T	.	C	C	C	T	T	.	.	.	.	A	T	C	.	C	.	A	C	.	T	T	G	A	.	C	A	T	.	.	T	.	C	C	.	T
H50		.	.	C	G	.	.	G	.	.	C	.	.	T	.	C	C	C	T	T	.	.	.	.	A	T	C	.	C	.	A	C	.	T	T	G	A	.	C	A	T	.	.	T	.	C	C	.	T
H51		.	.	C	G	.	.	G	.	.	C	.	.	T	.	C	C	C	T	T	.	.	.	.	A	T	C	.	C	.	A	C	.	T	T	G	A	.	C	A	T	.	.	T	.	C	C	.	T
H52		.	.	C	G	.	.	G	.	.	C	.	.	T	.	C	C	C	T	T	.	.	.	.	A	T	C	.	C	.	A	C	.	T	T	G	A	.	C	A	T	.	.	T	.	C	C	.	T
H53		.	.	C	G	.	.	G	.	.	C	.	.	T	.	C	C	C	T	T	.	.	.	.	A	T	C	.	C	.	A	C	.	T	T	G	A	.	C	A	T	.	.	T	.	C	C	.	T
H54		.	.	C	G	.	.	G	.	.	C	.	.	T	.	C	C	C	T	T	.	.	.	.	A	T	C	.	C	.	A	C	.	T	T	G	A	.	C	A	T	.	.	T	.	C	C	.	T
H55		.	.	C	G	.	.	G	.	.	C	.	C	T	.	C	C	C	T	T	.	.	.	G	A	T	C	.	C	.	A	C	.	T	T	G	A	.	C	.	T	.	.	T	.	C	.	.	T
H56		.	.	C	G	.	.	G	.	.	C	.	.	T	.	C	C	C	T	T	.	.	.	G	A	T	C	.	C	.	A	C	.	T	T	G	A	.	C	.	T	.	.	T	.	C	.	.	T
H57		.	.	C	G	.	.	G	.	.	C	.	.	T	.	C	C	C	T	T	.	.	G	G	A	T	C	.	C	.	A	C	.	T	T	G	A	.	C	.	T	.	.	T	.	C	.	.	T
H58		.	.	C	G	.	.	G	.	.	C	.	.	T	.	C	C	C	T	T	.	.	.	G	A	T	C	.	C	.	A	C	.	T	T	G	A	.	C	.	T	.	.	T	.	C	.	.	T
H59		.	.	C	G	.	.	G	.	.	C	.	.	T	.	C	C	C	T	T	.	.	.	G	A	T	C	.	C	.	A	C	.	T	T	G	A	.	C	.	T	.	.	T	.	C	.	.	T
[truncated: 202 more columns]
